# Supplementary material for: Fibroblast growth factor receptor facilitates recurrence of minimal residual disease following trastuzumab emtansine therapy
Source: NPJ Breast Cancer. 2021 Jan 21;7:5. doi: 10.1038/s41523-020-00213-5 (PMC7820437; doi:10.1038/s41523-020-00213-5)
Supplement: Supplementary file 2 — Supplementary Data 1 [file 41523_2020_213_MOESM2_ESM.xlsx]

## Sheet: PTK Log2
Supplemental Table 1.
Description	ID	UniprotAccession	Sequence	Tyr		TGFb	TGFb	TGFb	TDM1-R	TDM1-R	TDM1-R		Change:
Retinoblastoma-like protein 2 (130 kDa retinoblastoma-associatedprotein) (p130) (PRB2) (RBR-2).	RBL2_99_111	Q08999	VPTVSKGTVEGNY	[111]		0	0.0794345	1.23786	3.04357	3.03363	3.25792		2.67261
2-oxoisovalerate dehydrogenase subunit alpha, mitochondrial precursor(EC 1.2.4.4) (Branched-chain alpha-keto acid dehydrogenase E1component alpha chain) (BCKDH E1-alpha) (BCKDE1A).	ODBA_340_352	P12694	DDSSAYRSVDEVN	[345]		0	2.43699	2.67296	4.17747	4.31784	4.32193		2.5691
Insulin receptor precursor (EC 2.7.10.1) (IR) (CD220 antigen)[Contains: Insulin receptor subunit alpha; Insulin receptor subunitbeta].	INSR_992_1004	P06213	YASSNPEYLSASD	[992, 999]		0	2.01355	1.55748	4.00509	3.46684	3.53417		2.47836
Receptor tyrosine-protein kinase erbB-4 precursor (EC 2.7.10.1)(p180erbB4) (Tyrosine kinase-type cell surface receptor HER4).	ERBB4_1181_1193	Q15303	QALDNPEYHNASN	[1188]		0	0	0	2.24936	2.11128	1.99318		2.11794
Vascular endothelial growth factor receptor 1 precursor (EC 2.7.10.1)(VEGFR-1) (Vascular permeability factor receptor) (Tyrosine-proteinkinase receptor FLT) (Flt-1) (Tyrosine-protein kinase FRT) (Fms-liketyrosine kinase 1).	VGFR1_1320_1332_C1320S/C1321S	P17948	SSSPPPDYNSVVL	[1327]		0	0	0	3.67296	2.43195	0		2.03497
Epidermal growth factor receptor precursor (EC 2.7.10.1) (Receptortyrosine-protein kinase ErbB-1).	EGFR_1165_1177	P00533	ISLDNPDYQQDFF	[1172]		1.33817	2.5667	2.51048	4.21166	3.87199	4.01017		1.89282
Epidermal growth factor receptor precursor (EC 2.7.10.1) (Receptortyrosine-protein kinase ErbB-1).	EGFR_1190_1202	P00533	STAENAEYLRVAP	[1197]		1.442	2.9445	1.3055	3.75186	3.47665	3.85892		1.79847
Mitogen-activated protein kinase 14 (EC 2.7.11.24) (Mitogen-activatedprotein kinase p38 alpha) (MAP kinase p38 alpha) (Cytokine suppressiveanti-inflammatory drug-binding protein) (CSAID-binding protein) (CSBP)(MAX-interacting protein 2) (MAP kinase MXI2) (SAPK2A).	MK14_173_185	Q16539	RHTDDEMTGYVAT	[182]		0.359542	0.294447	0.249359	2.32193	1.81897	1.98633		1.74129
Linker for activation of T-cells family member 1 (36 kDa phospho-tyrosine adapter protein) (pp36) (p36-38).	LAT_194_206	O43561	MESIDDYVNVPES	[200]		2.96557	3.63402	3.38582	4.99232	5.06812	5.04687		1.7073
Vascular endothelial growth factor receptor 1 precursor (EC 2.7.10.1)(VEGFR-1) (Vascular permeability factor receptor) (Tyrosine-proteinkinase receptor FLT) (Flt-1) (Tyrosine-protein kinase FRT) (Fms-liketyrosine kinase 1).	VGFR1_1049_1061	P17948	KNPDYVRKGDTRL	[1053]		1.05344	2.74375	0.520007	3.30825	2.91232	2.89413		1.59917
Epidermal growth factor receptor precursor (EC 2.7.10.1) (Receptortyrosine-protein kinase ErbB-1).	EGFR_1118_1130	P00533	APSRDPHYQDPHS	[1125]		2.442	1.84194	3.41674	4.0303	4.44075	3.84383		1.53807
E3 ubiquitin-protein ligase CBL (EC 6.3.2.-) (Signal transductionprotein CBL) (Proto-oncogene c-CBL) (Casitas B-lineage lymphoma proto-oncogene) (RING finger protein 55).	CBL_693_705	P22681	EGEEDTEYMTPSS	[700]		3.33278	4.28051	4.48761	5.37864	5.51347	5.78334		1.52485
T-cell surface glycoprotein CD3 zeta chain precursor (T-cell receptorT3 zeta chain) (CD247 antigen).	CD3Z_146_158	P20963	STATKDTYDALHM	[153]		2.45695	3.90144	2.83813	4.68253	4.17144	4.49487		1.38411
Linker for activation of T-cells family member 1 (36 kDa phospho-tyrosine adapter protein) (pp36) (p36-38).	LAT_249_261	O43561	EEGAPDYENLQEL	[255]		5.52888	5.52947	5.99104	7.00361	7.13452	6.98568		1.35814
Signal transducer and activator of transcription 5A.	STA5A_687_699	P42229	LAKAVDGYVKPQI	[694]		0	0	0	4.04026	0	0		1.34675
Pyruvate dehydrogenase E1 component subunit alpha, testis-specificform, mitochondrial precursor (EC 1.2.4.1) (PDHE1-A type II).	ODPAT_291_303	P29803	SMSDPGVSYRTRE	[299]		0	1.3489	0	0.461904	2.58042	2.32736		1.34026
Receptor tyrosine-protein kinase erbB-4 precursor (EC 2.7.10.1)(p180erbB4) (Tyrosine kinase-type cell surface receptor HER4).	ERBB4_1277_1289	Q15303	IVAENPEYLSEFS	[1284]		1.37011	2.5482	2.94096	3.41163	3.98289	3.43447		1.32324
Vascular endothelial growth factor receptor 1 precursor (EC 2.7.10.1)(VEGFR-1) (Vascular permeability factor receptor) (Tyrosine-proteinkinase receptor FLT) (Flt-1) (Tyrosine-protein kinase FRT) (Fms-liketyrosine kinase 1).	VGFR1_1040_1052	P17948	DFGLARDIYKNPD	[1048]		2.37011	3.5033	3.31647	4.13317	4.51287	4.48883		1.31499
Band 3 anion transport protein (Anion exchange protein 1) (AE 1)(Solute carrier family 4 member 1) (CD233 antigen).	B3AT_39_51	P02730	TEATATDYHTTSH	[46]		2.53417	1.62081	3.33007	3.8831	3.86827	3.65146		1.30593
Epithelial discoidin domain-containing receptor 1 precursor(EC 2.7.10.1) (Epithelial discoidin domain receptor 1) (Tyrosinekinase DDR) (Discoidin receptor tyrosine kinase) (Tyrosine-proteinkinase CAK) (Cell adhesion kinase) (TRK E) (Protein-tyrosine kinaseRTK 6) (HGK2) (CD167a antigen).	DDR1_506_518	Q08345	LLLSNPAYRLLLA	[513]		0	0	1.43195	0	2.0665	3.18197		1.27217
Dual specificity tyrosine-phosphorylation-regulated kinase 1A(EC 2.7.12.1) (Protein kinase minibrain homolog) (MNBH) (HP86) (Dualspecificity YAK1-related kinase) (hMNB).	DYR1A_212_224	Q13627	KHDTEMKYYIVHL	[219, 220]		2.58496	0.95858	1.51048	2.88679	2.70671	3.26076		1.26674
Signal transducer and activator of transcription 3 (Acute-phaseresponse factor).	STAT3_698_710	P40763	DPGSAAPYLKTKF	[705]		0.249359	0	0	1.52001	0	2.4269		1.23252
Basic fibroblast growth factor receptor 1 precursor (EC 2.7.10.1)(FGFR-1) (bFGF-R) (Fms-like tyrosine kinase 2) (c-fgr) (CD331antigen).	FGFR1_761_773	P11362	TSNQEYLDLSMPL	[766]		2.67296	2.7356	2.88679	3.99318	3.53652	4.34488		1.19308
Fibroblast growth factor receptor 3 precursor (EC 2.7.10.1) (FGFR-3)(CD333 antigen).	FGFR3_753_765	P22607	TVTSTDEYLDLSA	[760]		4.27489	4.5667	4.73356	5.7769	5.60859	5.75186		1.1874
Vascular endothelial growth factor receptor 2 precursor (EC 2.7.10.1)(VEGFR-2) (Kinase insert domain receptor) (Protein-tyrosine kinasereceptor Flk-1) (CD309 antigen).	VGFR2_1052_1064	P35968	DIYKDPDYVRKGD	[1054, 1059]		3.58949	4.20134	4.10813	4.80151	5.26855	5.29722		1.15611
Vascular endothelial growth factor receptor 3 precursor (EC 2.7.10.1)(VEGFR-3) (Tyrosine-protein kinase receptor FLT4).	VGFR3_1061_1073	P35916	DIYKDPDYVRKGS	[1063, 1068]		2.68993	3.83623	3.63183	4.21606	4.6482	4.69939		1.13522
Calmodulin (CaM).	CALM_95_107	P62158	KDGNGYISAAELR	[100]		3.17596	3.12695	3.70879	4.66117	3.9285	4.72432		1.10077
Insulin receptor precursor (EC 2.7.10.1) (IR) (CD220 antigen)[Contains: Insulin receptor subunit alpha; Insulin receptor subunitbeta].	INSR_1348_1360	P06213	SLGFKRSYEEHIP	[1355]		2.08586	1.0665	0.841935	3.22628	2.5621	1.48153		1.09187
Fibroblast growth factor receptor 2 precursor (EC 2.7.10.1) (FGFR-2)(Keratinocyte growth factor receptor 2) (CD332 antigen).	FGFR2_762_774	P21802	TLTTNEEYLDLSQ	[769]		4.36484	4.45695	4.87571	5.71709	5.58723	5.65632		1.08772
Signal transducer and activator of transcription 4.	STAT4_714_726	Q14765	PSDLLPMSPSVYA	[725]		2.46684	3.21752	3.31647	3.6097	4.2777	4.25365		1.04674
Vascular endothelial growth factor receptor 2 precursor (EC 2.7.10.1)(VEGFR-2) (Kinase insert domain receptor) (Protein-tyrosine kinasereceptor Flk-1) (CD309 antigen).	VGFR2_1046_1058	P35968	DFGLARDIYKDPD	[1054]		3.5482	2.97252	3.39361	4.28191	4.41546	4.33817		1.0404
Acetylcholine receptor subunit delta precursor.	ACHD_383_395	Q07001	YISKAEEYFLLKS	[383, 390]		3.59175	3.40136	3.95156	4.60859	4.533	4.86173		1.01955
Annexin A1 (Annexin-1) (Annexin I) (Lipocortin I) (Calpactin II)(Chromobindin-9) (p35) (Phospholipase A2 inhibitory protein).	ANXA1_14_26	P04083	IENEEQEYVQTVK	[21]		4.27489	4.18347	4.83241	5.22773	5.36682	5.74883		1.01753
Beta-type platelet-derived growth factor receptor precursor(EC 2.7.10.1) (PDGF-R-beta) (CD140b antigen).	PGFRB_572_584	P09619	VSSDGHEYIYVDP	[579, 581]		8.09644	8.18385	8.06131	9.13176	9.12236	9.09858		1.0037
Beta-type platelet-derived growth factor receptor precursor(EC 2.7.10.1) (PDGF-R-beta) (CD140b antigen).	PGFRB_709_721	P09619	RPPSAELYSNALP	[716]		6.03861	6.07096	6.36682	7.15701	7.22755	7.07318		0.993787
Receptor tyrosine-protein kinase erbB-2 precursor (EC 2.7.10.1)(p185erbB2) (C-erbB-2) (NEU proto-oncogene) (Tyrosine kinase-type cellsurface receptor HER2) (MLN 19) (CD340 antigen).	ERBB2_870_882	P04626	LDIDETEYHADGG	[877]		3.21752	3.6644	3.78581	4.43321	4.36219	4.72329		0.950322
Tyrosine-protein kinase SYK (EC 2.7.10.2) (Spleen tyrosine kinase).	KSYK_518_530	P43405	ALRADENYYKAQT	[525, 526]		4.05508	3.87199	4.31511	5.0017	5.07863	4.8636		0.900585
Ephrin type-A receptor 4 precursor (EC 2.7.10.1) (Tyrosine-proteinkinase receptor SEK) (Receptor protein-tyrosine kinase HEK8)(Tyrosine-protein kinase TYRO1).	EPHA4_589_601	P54764	LNQGVRTYVDPFT	[596]		3.23498	3.35689	2.96557	4.05998	4.30137	3.8831		0.895674
Src substrate protein p85 (p80) (Cortactin).	SRC8_CHICK_470_482	Q01406	VSQREAEYEPETV	[477]		0	0	0	2.6601	0	0		0.886699
Receptor tyrosine-protein kinase erbB-2 precursor (EC 2.7.10.1)(p185erbB2) (C-erbB-2) (NEU proto-oncogene) (Tyrosine kinase-type cellsurface receptor HER2) (MLN 19) (CD340 antigen).	ERBB2_1241_1253	P04626	PTAENPEYLGLDV	[1248]		4.34488	4.50929	3.6097	5.22555	4.7976	5.05998		0.873086
Proto-oncogene tyrosine-protein kinase receptor ret precursor(EC 2.7.10.1) (C-ret).	RET_1022_1034	P07949	TPSDSLIYDDGLS	[1029]		7.22355	7.31784	7.31134	7.77329	8.19763	8.45548		0.857895
Epidermal growth factor receptor precursor (EC 2.7.10.1) (Receptortyrosine-protein kinase ErbB-1).	EGFR_908_920	P00533	MTFGSKPYDGIPA	[915]		0	0	0	2.53417	0	0		0.844725
Beta-type platelet-derived growth factor receptor precursor(EC 2.7.10.1) (PDGF-R-beta) (CD140b antigen).	PGFRB_771_783	P09619	YMAPYDNYVPSAP	[771, 775, 778]		4.61638	4.72329	4.99147	5.37208	5.69362	5.76393		0.832834
Complement C1r subcomponent precursor (EC 3.4.21.41) (Complementcomponent 1, r subcomponent) [Contains: Complement C1r subcomponentheavy chain; Complement C1r subcomponent light chain].	C1R_199_211	P00736	TEASGYISSLEYP	[204, 210]		1.11757	0	0	3.16386	0.380604	0		0.808966
Proto-oncogene C-crk (p38) (Adapter molecule crk).	CRK_214_226	P46108	GPPEPGPYAQPSV	[221]		4.36748	4.73049	4.7356	5.17747	5.43447	5.56037		0.77958
Vascular endothelial growth factor receptor 1 precursor (EC 2.7.10.1)(VEGFR-1) (Vascular permeability factor receptor) (Tyrosine-proteinkinase receptor FLT) (Flt-1) (Tyrosine-protein kinase FRT) (Fms-liketyrosine kinase 1).	VGFR1_1326_1338	P17948	DYNSVVLYSTPPI	[1327, 1333]		5.38517	5.52119	5.61026	6.12148	6.29791	6.43037		0.777716
3-phosphoinositide-dependent protein kinase 1 (EC 2.7.11.1) (hPDK1).	PDPK1_2_14	O15530	ARTTSQLYDAVPI	[9]		7.45059	7.54369	7.47772	8.20789	8.38802	8.19986		0.774589
Macrophage-stimulating protein receptor precursor (EC 2.7.10.1) (MSPreceptor) (p185-Ron) (CD136 antigen) (CDw136) [Contains: Macrophage-stimulating protein receptor alpha chain; Macrophage-stimulatingprotein receptor beta chain].	RON_1346_1358	Q04912	SALLGDHYVQLPA	[1353]		4.96295	4.95946	5.21019	5.533	6.01144	5.87617		0.762671
Vascular endothelial growth factor receptor 1 precursor (EC 2.7.10.1)(VEGFR-1) (Vascular permeability factor receptor) (Tyrosine-proteinkinase receptor FLT) (Flt-1) (Tyrosine-protein kinase FRT) (Fms-liketyrosine kinase 1).	VGFR1_1206_1218	P17948	GSSDDVRYVNAFK	[1213]		1.64712	1.3489	0	0.871992	1.62081	2.77987		0.758887
1-phosphatidylinositol-4,5-bisphosphate phosphodiesterase gamma-1(EC 3.1.4.11) (Phosphoinositide phospholipase C) (PLC-gamma-1)(Phospholipase C-gamma-1) (PLC-II) (PLC-148).	PLCG1_776_788	P19174	EGRNPGFYVEANP	[783]		1.02697	0	0	3.25222	0	0		0.741751
Keratin, type II cytoskeletal 8 (Cytokeratin-8) (CK-8) (Keratin-8)(K8).	K2C8_425_437	P05787	SAYGGLTSPGLSY	[427, 437]		3.72946	3.64277	3.73151	4.49849	4.30275	4.52356		0.740354
Ephrin type-A receptor 7 precursor (EC 2.7.10.1) (Tyrosine-proteinkinase receptor EHK-3) (EPH homology kinase 3) (Receptor protein-tyrosine kinase HEK11).	EPHA7_607_619	Q15375	TYIDPETYEDPNR	[608, 614]		6.43541	6.36451	6.63128	6.88241	7.12967	7.58354		0.721476
Mitogen-activated protein kinase 7 (EC 2.7.11.24) (Extracellularsignal-regulated kinase 5) (ERK-5) (ERK4) (BMK1 kinase).	MK07_211_223	Q13164	AEHQYFMTEYVAT	[215, 220]		2.91594	3.24075	3.48397	3.49125	4.31374	3.95507		0.70647
T-cell surface glycoprotein CD3 zeta chain precursor (T-cell receptorT3 zeta chain) (CD247 antigen).	CD3Z_116_128	P20963	KDKMAEAYSEIGM	[123]		4.95507	4.30963	5.07782	5.29445	5.47298	5.66601		0.696969
Vascular endothelial growth factor receptor 2 precursor (EC 2.7.10.1)(VEGFR-2) (Kinase insert domain receptor) (Protein-tyrosine kinasereceptor Flk-1) (CD309 antigen).	VGFR2_1168_1180	P35968	AQQDGKDYIVLPI	[1175]		4.1486	4.57243	4.51406	4.8514	5.25222	5.22045		0.696323
Phosphatidylinositol 3-kinase regulatory subunit alpha (PI3-kinase p85subunit alpha) (PtdIns-3-kinase p85-alpha) (PI3K).	P85A_600_612	P27986	NENTEDQYSLVED	[607]		8.30988	8.28068	8.26103	8.82535	8.89064	9.22131		0.695234
Keratin, type II cytoskeletal 6B (Cytokeratin-6B) (CK 6B) (K6bkeratin).	K2C6B_53_65	P04259	GAGFGSRSLYGLG	[62]		5.86267	5.92895	6.19726	6.38712	6.8664	6.80273		0.689125
Zinc finger and BTB domain-containing protein 16 (Zinc finger proteinPLZF) (Promyelocytic leukemia zinc finger protein) (Zinc fingerprotein 145).	ZBT16_621_633	Q05516	LRTHNGASPYQCT	[630]		3.61638	4.12539	3.99659	4.47175	4.61749	4.67082		0.673901
Beta-type platelet-derived growth factor receptor precursor(EC 2.7.10.1) (PDGF-R-beta) (CD140b antigen).	PGFRB_1014_1028	P09619	PNEGDNDYIIPLPDP	[1021]		6.38289	6.61137	6.44106	7.10121	7.02027	7.31596		0.667371
Ephrin type-A receptor 2 precursor (EC 2.7.10.1) (Tyrosine-proteinkinase receptor ECK) (Epithelial cell kinase).	EPHA2_765_777	P29317	EDDPEATYTTSGG	[772]		7.82403	8.04872	7.68372	8.19828	8.45191	8.88466		0.659461
Hepatocyte growth factor receptor precursor (EC 2.7.10.1) (HGFreceptor) (Scatter factor receptor) (SF receptor) (HGF/SF receptor)(Met proto-oncogene tyrosine kinase) (c-Met).	MET_1227_1239	P08581	RDMYDKEYYSVHN	[1230, 1234, 1235]		5.9859	6.23967	6.23099	6.64195	6.81849	6.94428		0.64939
Protein tyrosine kinase 2 beta (EC 2.7.10.2) (Focal adhesion kinase 2)(FADK 2) (Proline-rich tyrosine kinase 2) (Cell adhesion kinase beta)(CAK beta) (Calcium-dependent tyrosine kinase) (CADTK) (Relatedadhesion focal tyrosine kinase) (RAFTK).	FAK2_572_584	Q14289	RYIEDEDYYKASV	[573, 579, 580]		5.91819	5.93653	6.05057	6.37077	6.68253	6.79736		0.648458
Signal transducer and activator of transcription 4.	STAT4_686_698	Q14765	TERGDKGYVPSVF	[693]		0	0	0	1.92313	0	0		0.641044
Tyrosine-protein kinase JAK2 (EC 2.7.10.2) (Janus kinase 2) (JAK-2).	JAK2_563_577	O60674	VRREVGDYGQLHETE	[570]		5.56727	5.37011	5.92358	5.82138	6.32499	6.61887		0.634758
Src substrate protein p85 (p80) (Cortactin).	SRC8_CHICK_492_504	Q01406	YQAEENTYDEYEN	[492, 499, 502]		10.3195	10.7	10.4802	10.9964	11.115	11.2796		0.630408
3-phosphoinositide-dependent protein kinase 1 (EC 2.7.11.1) (hPDK1).	PDPK1_369_381	O15530	DEDCYGNYDNLLS	[373, 376]		5.40458	5.67509	5.48458	5.88817	6.16234	6.38777		0.62468
BDNF/NT-3 growth factors receptor precursor (EC 2.7.10.1)(Neurotrophic tyrosine kinase receptor type 2) (TrkB tyrosine kinase)(GP145-TrkB) (Trk-B).	NTRK2_696_708	Q16620	GMSRDVYSTDYYR	[702, 706, 707]		6.59851	6.95617	6.55835	7.11639	7.34789	7.51347		0.621575
Tyrosine-protein kinase JAK1 (EC 2.7.10.2) (Janus kinase 1) (JAK-1).	JAK1_1015_1027	P23458	AIETDKEYYTVKD	[1022, 1023]		5.81608	5.7927	6.03819	6.11207	6.62053	6.76644		0.617355
Dual specificity tyrosine-phosphorylation-regulated kinase 1A(EC 2.7.12.1) (Protein kinase minibrain homolog) (MNBH) (HP86) (Dualspecificity YAK1-related kinase) (hMNB).	DYR1A_312_324	Q13627	CQLGQRIYQYIQS	[319, 321]		5.14398	5.61749	5.41865	5.731	6.01565	6.26996		0.612166
Paxillin.	PAXI_24_36	P49023	FLSEETPYSYPTG	[31, 33]		7.9373	8.03114	8.048	8.42222	8.66802	8.75552		0.609773
Myelin basic protein (MBP) (Myelin A1 protein) (Myelin membraneencephalitogenic protein).	MBP_198_210	P02686	ARTAHYGSLPQKS	[203]		5.03944	5.29929	5.24434	5.53359	5.92806	5.94715		0.608576
Tyrosine-protein kinase Tec (EC 2.7.10.2).	TEC_512_524	P42680	RYFLDDQYTSSSG	[513, 519]		4.95595	4.97512	5.22846	5.20503	5.95156	5.81994		0.605668
Proto-oncogene tyrosine-protein kinase Fes/Fps (EC 2.7.10.2) (C-Fes).	FES_706_718	P07332	REEADGVYAASGG	[713]		7.8037	8.07086	7.92358	8.2421	8.49872	8.83002		0.590899
Ephrin type-B receptor 1 precursor (EC 2.7.10.1) (Tyrosine-proteinkinase receptor EPH-2) (NET) (HEK6) (ELK).	EPHB1_771_783	P54762	DDTSDPTYTSSLG	[778]		6.50869	6.64168	6.5667	6.80954	7.19726	7.47313		0.587622
Proto-oncogene tyrosine-protein kinase FER (EC 2.7.10.2) (p94-FER) (c-FER) (Tyrosine kinase 3).	FER_707_719	P16591	RQEDGGVYSSSGL	[714]		6.86267	6.90075	7.03488	7.24667	7.58227	7.70162		0.57742
Beta-type platelet-derived growth factor receptor precursor(EC 2.7.10.1) (PDGF-R-beta) (CD140b antigen).	PGFRB_768_780	P09619	SSNYMAPYDNYVP	[771, 775, 778]		5.71139	5.51585	5.84194	6.08626	6.36682	6.28715		0.557017
Retinoblastoma-associated protein (PP110) (P105-RB) (RB).	RB_804_816	P06400	IYISPLKSPYKIS	[805, 813]		5.01691	5.24649	5.52888	5.55343	6.00764	5.87848		0.549088
Tyrosine-protein kinase ZAP-70 (EC 2.7.10.2) (70 kDa zeta-associatedprotein) (Syk-related tyrosine kinase).	ZAP70_485_497	P43403	ALGADDSYYTARS	[492, 493]		6.07621	6.59654	6.39426	6.5878	6.93319	7.17709		0.543688
Focal adhesion kinase 1 (EC 2.7.10.2) (FADK 1) (pp125FAK) (Protein-tyrosine kinase 2).	FAK1_569_581	Q05397	RYMEDSTYYKASK	[570, 576, 577]		5.29306	5.28889	5.42626	5.60075	5.91006	6.12773		0.543444
Ephrin type-A receptor 1 precursor (EC 2.7.10.1) (Tyrosine-proteinkinase receptor EPH).	EPHA1_774_786	P21709	LDDFDGTYETQGG	[781]		7.07722	7.51108	7.29098	7.57043	7.90405	8.00541		0.533539
Beta-type platelet-derived growth factor receptor precursor(EC 2.7.10.1) (PDGF-R-beta) (CD140b antigen).	PGFRB_1002_1014	P09619	LDTSSVLYTAVQP	[1009]		5.28331	5.73356	5.41801	5.82859	5.94936	6.25685		0.533307
Vascular endothelial growth factor receptor 1 precursor (EC 2.7.10.1)(VEGFR-1) (Vascular permeability factor receptor) (Tyrosine-proteinkinase receptor FLT) (Flt-1) (Tyrosine-protein kinase FRT) (Fms-liketyrosine kinase 1).	VGFR1_1235_1247	P17948	ATSMFDDYQGDSS	[1242]		0	0	0	0.538866	0	1.05344		0.530768
Vascular endothelial growth factor receptor 2 precursor (EC 2.7.10.1)(VEGFR-2) (Kinase insert domain receptor) (Protein-tyrosine kinasereceptor Flk-1) (CD309 antigen).	VGFR2_989_1001	P35968	EEAPEDLYKDFLT	[996]		7.5277	7.96186	7.70853	7.94616	8.29479	8.53491		0.525925
Protein 4.1 (Band 4.1) (P4.1) (EPB4.1) (4.1R).	41_654_666	P11171	LDGENIYIRHSNL	[660]		6.91503	6.95836	7.10378	7.37126	7.44654	7.72702		0.522548
Vascular endothelial growth factor receptor 2 precursor (EC 2.7.10.1)(VEGFR-2) (Kinase insert domain receptor) (Protein-tyrosine kinasereceptor Flk-1) (CD309 antigen).	VGFR2_944_956	P35968	RFRQGKDYVGAIP	[951]		4.71813	5.15854	4.91142	5.09306	5.5027	5.74731		0.518325
Neutrophil cytosol factor 1 (NCF-1) (Neutrophil NADPH oxidase factor1) (47 kDa neutrophil oxidase factor) (p47-phox) (NCF-47K) (47 kDaautosomal chronic granulomatous disease protein) (Nox organizer 2)(Nox-organizing protein 2) (SH3 and PX domain-containing protein 1A).	NCF1_313_325	P14598	QRSRKRLSQDAYR	[324]		4.92403	5.34622	5.2636	5.29306	5.81704	5.97771		0.517988
Progesterone receptor (PR) (Nuclear receptor subfamily 3 group Cmember 3).	PRGR_786_798	P06401	EQRMKESSFYSLC	[795]		4.07136	3.76393	4.22918	4.10971	4.87013	4.63073		0.515365
Catenin beta-1 (Beta-catenin).	CTNB1_79_91	P35222	VADIDGQYAMTRA	[86]		5.17295	5.569	5.277	5.61804	5.69887	6.22191		0.506623
Tyrosine-protein phosphatase non-receptor type 11 (EC 3.1.3.48)(Protein-tyrosine phosphatase 2C) (PTP-2C) (PTP-1D) (SH-PTP3) (SH-PTP2) (SHP-2) (Shp2).	PTN11_539_551	Q06124	SKRKGHEYTNIKY	[546, 551]		3.65578	4.06324	3.66654	4.09226	4.35156	4.45571		0.504656
Macrophage-stimulating protein receptor precursor (EC 2.7.10.1) (MSPreceptor) (p185-Ron) (CD136 antigen) (CDw136) [Contains: Macrophage-stimulating protein receptor alpha chain; Macrophage-stimulatingprotein receptor beta chain].	RON_1353_1365	Q04912	YVQLPATYMNLGP	[1353, 1360]		4.62743	4.89047	4.91503	4.94274	5.50869	5.48822		0.502239
High affinity nerve growth factor receptor precursor (EC 2.7.10.1)(Neurotrophic tyrosine kinase receptor type 1) (TRK1-transformingtyrosine kinase protein) (p140-TrkA) (Trk-A).	NTRK1_489_501	P04629	HIIENPQYFSDAC	[496]		0	0	0	1.5009	0	0		0.500299
Paired mesoderm homeobox protein 2 (PRX-2) (Paired-related homeoboxprotein 2).	PRRX2_202_214	Q99811	WTASSPYSTVPPY	[208, 214]		5.92089	6.24362	6.03819	6.36087	6.58525	6.61859		0.454001
1-phosphatidylinositol-4,5-bisphosphate phosphodiesterase gamma-1(EC 3.1.4.11) (Phosphoinositide phospholipase C) (PLC-gamma-1)(Phospholipase C-gamma-1) (PLC-II) (PLC-148).	PLCG1_764_776	P19174	IGTAEPDYGALYE	[771, 775]		9.58528	9.65835	9.79772	9.7727	10.2513	10.3118		0.431497
Mitogen-activated protein kinase 12 (EC 2.7.11.24) (Extracellularsignal-regulated kinase 6) (ERK-6) (ERK5) (Stress-activated proteinkinase 3) (Mitogen-activated protein kinase p38 gamma) (MAP kinase p38gamma).	MK12_178_190	P53778	ADSEMTGYVVTRW	[185]		3.8514	3.96557	4.11757	4.07621	4.42943	4.70358		0.424894
Proto-oncogene tyrosine-protein kinase LCK (EC 2.7.10.2) (p56-LCK)(Lymphocyte cell-specific protein-tyrosine kinase) (LSK) (T cell-specific protein-tyrosine kinase).	LCK_387_399	P06239	RLIEDNEYTAREG	[394]		5.91684	6.21166	5.95639	6.11325	6.51257	6.72715		0.422696
Mitogen-activated protein kinase 1 (EC 2.7.11.24) (Extracellular signal-regulated kinase 2) (ERK-2) (Mitogen-activated protein kinase 2) (MAP kinase 2) (MAPK 2) (p42-MAPK) (ERT1).	MK01_180_192	P28482	HTGFLTEYVATRW	[187]		4.2565	4.48153	4.54471	4.37406	5.02446	5.14706		0.420945
Annexin A2 (Annexin-2) (Annexin II) (Lipocortin II) (Calpactin I heavychain) (Chromobindin-8) (p36) (Protein I) (Placental anticoagulantprotein IV) (PAP-IV).	ANXA2_17_29	P07355	HSTPPSAYGSVKA	[24]		4.09385	4.55748	5.23931	4.55401	5.10892	5.4742		0.415497
Neuronal migration protein doublecortin (Lissencephalin-X) (Lis-X)(Doublin).	DCX_109_121	O43602	GIVYAVSSDRFRS	[112]		5.93252	6.4351	6.26643	6.31271	6.70827	6.85751		0.414813
Tyrosine-protein kinase receptor TYRO3 precursor (EC 2.7.10.1)(Tyrosine-protein kinase RSE) (Tyrosine-protein kinase SKY) (Tyrosine-protein kinase DTK) (Protein-tyrosine kinase byk).	TYRO3_679_691	Q06418	KIYSGDYYRQGCA	[681, 685, 686]		5.29999	5.53652	5.48458	5.46005	5.99275	6.09624		0.409321
Cell division protein kinase 7 (EC 2.7.11.22) (EC 2.7.11.23) (CDK-activating kinase) (CAK) (TFIIH basal transcription factor complexkinase subunit) (39 kDa protein kinase) (P39 Mo15) (STK1) (CAK1).	CDK7_157_169	P50613	GLAKSFGSPNRAY	[169]		4.92672	4.97944	4.63402	4.91413	5.22918	5.55169		0.384942
Ephrin type-B receptor 1 precursor (EC 2.7.10.1) (Tyrosine-proteinkinase receptor EPH-2) (NET) (HEK6) (ELK).	EPHB1_921_933	P54762	SAIKMVQYRDSFL	[928]		4.33142	4.35689	4.4231	4.24506	4.8831	5.11522		0.377324
Epidermal growth factor receptor precursor (EC 2.7.10.1) (Receptortyrosine-protein kinase ErbB-1).	EGFR_1103_1115	P00533	GSVQNPVYHNQPL	[1110]		5.23786	5.18047	5.57415	5.425	5.78778	5.90507		0.375123
Src substrate protein p85 (p80) (Cortactin).	SRC8_CHICK_476_488	Q01406	EYEPETVYEVAGA	[477, 483]		10.8849	11.1177	10.952	11.1178	11.4079	11.5497		0.373615
Myelin basic protein (MBP) (Myelin A1 protein) (Myelin membraneencephalitogenic protein).	MBP_259_271	P02686	FGYGGRASDYKSA	[261, 268]		2.92672	2.61638	3.16992	2.88679	3.55053	3.35156		0.358622
Ras GTPase-activating protein 1 (GTPase-activating protein) (GAP) (Rasp21 protein activator) (p120GAP) (RasGAP).	RASA1_453_465	P20936	TVDGKEIYNTIRR	[460]		6.9636	7.39749	7.17521	7.11168	7.67536	7.81414		0.354958
RAF proto-oncogene serine/threonine-protein kinase (EC 2.7.11.1) (Raf-1) (C-RAF) (cRaf).	RAF1_332_344	P04049	PRGQRDSSYYWEI	[340, 341]		7.34522	7.56512	7.36929	7.503	7.81463	7.94362		0.327208
Ephrin type-A receptor 2 precursor (EC 2.7.10.1) (Tyrosine-proteinkinase receptor ECK) (Epithelial cell kinase).	EPHA2_581_593	P29317	QLKPLKTYVDPHT	[588]		0	0	0	0.95858	0	0		0.319527
Gamma-enolase (EC 4.2.1.11) (2-phospho-D-glycerate hydro-lyase)(Neural enolase) (Neuron-specific enolase) (NSE) (Enolase 2).	ENOG_37_49	P09104	SGASTGIYEALEL	[44]		11.8013	11.7778	11.6748	12.1519	11.9958	12.0553		0.316341
Tyrosine-protein kinase FRK (EC 2.7.10.2) (FYN-related kinase)(Nuclear tyrosine protein kinase RAK).	FRK_380_392	P42685	KVDNEDIYESRHE	[387]		8.91548	9.27994	8.9875	8.99713	9.47317	9.65744		0.314935
Erythropoietin receptor precursor (EPO-R).	EPOR_419_431	P19235	ASAASFEYTILDP	[426]		6.60775	6.88794	6.60691	6.76318	7.03633	7.21147		0.302795
Sodium-dependent phosphate transport protein 2A (Sodium/phosphatecotransporter 2A) (Na(+)/Pi cotransporter 2A) (Sodium-phosphatetransport protein 2A) (Na(+)-dependent phosphate cotransporter 2A)(NaPi-2a) (Solute carrier family 34 member 1) (NaPi-3).	NPT2A_501_513	Q06495	AKALGKRTAKYRW	[511]		4.43321	4.8636	4.29167	4.52593	4.90326	5.0328		0.291167
Platelet endothelial cell adhesion molecule precursor (PECAM-1)(EndoCAM) (GPIIA') (CD31 antigen).	PECA1_706_718	P16284	KKDTETVYSEVRK	[713]		8.27656	8.66272	8.35323	8.36731	8.80972	8.97371		0.286077
Vinculin (Metavinculin).	VINC_815_827	P18206	KSFLDSGYRILGA	[822]		4.5033	4.77292	4.45323	4.6482	4.80735	5.08986		0.27199
Mitogen-activated protein kinase 10 (EC 2.7.11.24) (Stress-activated protein kinase JNK3) (c-Jun N-terminal kinase 3) (MAP kinase p49 3F12).	MK10_216_228	P53779	TSFMMTPYVVTRY	[223, 228]		5.80784	5.99574	6.04851	5.76744	6.46036	6.43006		0.268586
Cell division protein kinase 2 (EC 2.7.11.22) (p33 protein kinase).	CDK2_8_20	P24941	EKIGEGTYGVVYK	[15, 19]		8.95727	9.18656	8.98718	9.03819	9.2464	9.62184		0.258478
Paxillin.	PAXI_111_123	P49023	VGEEEHVYSFPNK	[118]		9.47699	9.50738	9.48875	9.5466	9.7786	9.87585		0.242644
Erythropoietin receptor precursor (EPO-R).	EPOR_361_373	P19235	SEHAQDTYLVLDK	[368]		7.023	7.34622	7.20393	7.11207	7.46067	7.6501		0.216567
Glutamyl aminopeptidase (EC 3.4.11.7) (EAP) (Aminopeptidase A) (APA)(Differentiation antigen gp160) (CD249 antigen).	AMPE_5_17	Q07075	EREGSKRYCIQTK	[12]		3.42943	2.98289	3.12383	3.15778	3.2777	3.71502		0.204787
Embryonal Fyn-associated substrate (HEFS).	EFS_246_258	O43281	GGTDEGIYDVPLL	[253]		12.3535	12.1192	12.3255	12.5002	12.3606	12.5071		0.189906
1-phosphatidylinositol-4,5-bisphosphate phosphodiesterase gamma-1(EC 3.1.4.11) (Phosphoinositide phospholipase C) (PLC-gamma-1)(Phospholipase C-gamma-1) (PLC-II) (PLC-148).	PLCG1_1246_1258	P19174	EGSFESRYQQPFE	[1253]		0	0	0	0.520007	0	0		0.173336
B-cell antigen receptor complex-associated protein alpha-chainprecursor (Ig-alpha) (MB-1 membrane glycoprotein) (Surface IgM-associated protein) (Membrane-bound immunoglobulin-associated protein)(CD79a antigen).	CD79A_181_193	P11912	EYEDENLYEGLNL	[182, 188]		12.4905	12.2196	12.2923	12.5109	12.4031	12.5951		0.168907
Ephrin type-A receptor 4 precursor (EC 2.7.10.1) (Tyrosine-proteinkinase receptor SEK) (Receptor protein-tyrosine kinase HEK8)(Tyrosine-protein kinase TYRO1).	EPHA4_921_933	P54764	QAIKMDRYKDNFT	[928]		0	0	0.747813	0	0	1.1669		0.139695
Ephrin type-B receptor 4 precursor (EC 2.7.10.1) (Tyrosine-proteinkinase receptor HTK) (Tyrosine-protein kinase TYRO11).	EPHB4_583_595	P54760	IGHGTKVYIDPFT	[590]		3.04687	3.02362	2.311	2.3489	3.21459	3.03363		0.0718772
Myelin basic protein (MBP) (Myelin A1 protein) (Myelin membraneencephalitogenic protein).	MBP_263_275	P02686	GRASDYKSAHKGF	[268]		3.28889	3.55053	3.22045	2.84194	3.64494	3.7559		0.0609705
Calmodulin (CaM).	CALM_93_105	P62158	FDKDGNGYISAAE	[100]		0	0	0	0	0	0		0
Vascular endothelial growth factor receptor 1 precursor (EC 2.7.10.1)(VEGFR-1) (Vascular permeability factor receptor) (Tyrosine-proteinkinase receptor FLT) (Flt-1) (Tyrosine-protein kinase FRT) (Fms-liketyrosine kinase 1).	VGFR1_1046_1058_Y1048F	P17948	DIFKNPDYVRKGD	[1053]		0	0	0	0	0	0		0
Epidermal growth factor receptor precursor (EC 2.7.10.1) (Receptortyrosine-protein kinase ErbB-1).	EGFR_1062_1074	P00533	EDSFLQRYSSDPT	[1069]		0	0	0	0	0	0		0
Vascular endothelial growth factor receptor 1 precursor (EC 2.7.10.1)(VEGFR-1) (Vascular permeability factor receptor) (Tyrosine-proteinkinase receptor FLT) (Flt-1) (Tyrosine-protein kinase FRT) (Fms-liketyrosine kinase 1).	VGFR1_1162_1174	P17948	VQQDGKDYIPINA	[1169]		0	0	0	0	0	0		0
Vascular endothelial growth factor receptor 2 precursor (EC 2.7.10.1)(VEGFR-2) (Kinase insert domain receptor) (Protein-tyrosine kinasereceptor Flk-1) (CD309 antigen).	VGFR2_1207_1219_C1208S	P35968	VSDPKFHYDNTAG	[1214]		0	0	0	0	0	0		0
Fatty acid-binding protein, heart (H-FABP) (Heart-type fatty acid-binding protein) (Muscle fatty acid-binding protein) (M-FABP)(Mammary-derived growth inhibitor) (MDGI).	FABPH_13_25	P05413	DSKNFDDYMKSLG	[20]		0	0	0	0	0	0		0
Mitogen-activated protein kinase 1 (EC 2.7.11.24) (Extracellular signal-regulated kinase 2) (ERK-2) (Mitogen-activated protein kinase 2) (MAP kinase 2) (MAPK 2) (p42-MAPK) (ERT1).	MK01_198_210	P28482	IMLNSKGYTKSID	[205]		0	0	0	0	0	0		0
Peripherin.	PERI_458_470	P41219	QRSELDKSSAHSY	[470]		0	0	0	0	0	0		0
BDNF/NT-3 growth factors receptor precursor (EC 2.7.10.1)(Neurotrophic tyrosine kinase receptor type 2) (TrkB tyrosine kinase)(GP145-TrkB) (Trk-B).	NTRK2_509_521	Q16620	PVIENPQYFGITN	[516]		0	0	0	0	0	0		0
Progesterone receptor (PR) (Nuclear receptor subfamily 3 group Cmember 3).	PRGR_545_557	P06401	LRPDSEASQSPQY	[557]		0	0	0	0	0	0		0
Signal transducer and activator of transcription 6 (IL-4 Stat).	STAT6_634_646	P42226	MGKDGRGYVPATI	[641]		0	0	0	0	0	0		0
Fibroblast growth factor receptor 3 precursor (EC 2.7.10.1) (FGFR-3)(CD333 antigen).	FGFR3_641_653	P22607	DVHNLDYYKKTTN	[647, 648]		0	0	0	0	0	0		0
Proto-oncogene tyrosine-protein kinase receptor ret precursor(EC 2.7.10.1) (C-ret).	RET_680_692	P07949	AQAFPVSYSSSGA	[687]		0	0	0	0	0	0		0
Signal transducer and activator of transcription 1-alpha/beta(Transcription factor ISGF-3 components p91/p84).	STAT1_694_706	P42224	DGPKGTGYIKTEL	[701]		0	0	0	0	0	0		0
Epidermal growth factor receptor precursor (EC 2.7.10.1) (Receptortyrosine-protein kinase ErbB-1).	EGFR_862_874	P00533	LGAEEKEYHAEGG	[869]		0	0	0	0	0	0		0
Troponin T, slow skeletal muscle (TnTs) (Slow skeletal muscle troponinT) (sTnT).	TNNT1_2_14	P13805	SDTEEQEYEEEQP	[9]		0	0	0	0	0	0		0

## Sheet: STK Log2
Supplemental Table 1.
Description	ID	UniprotAccession	Sequence	Tyr		TGFb	TGFb	TGFb	TDM1-R	TDM1-R	TDM1-R		Change:
FKBP12-rapamycin complex-associated protein (FK506-binding protein 12-rapamycin complex-associated protein 1) (Rapamycin target protein) (RAPT1) (Mammalian target of rapamycin) (mTOR).	FRAP_2475_2487	P42345	VPESIHSFIGDGL	NA		0	1.31647	0	2.07298	4.3422	1.5009		2.19987
Myc proto-oncogene protein (c-Myc) (Transcription factor p64).	MYC_51_63	P01106	KKFELLPTPPLSP	NA		1.39102	0.811238	1.43195	3.68571	3.67935	2.77987		2.17024
Retinoblastoma-associated protein (PP110) (P105-RB) (RB).	RB_774_786	P06400	TRPPTLSPIPHIP	NA		0	3.1207	2.95156	4.05344	3.74579	3.13006		1.61901
Inhibitor of nuclear factor kappa-B kinase subunit beta (I-kappa-B-kinase beta) (IkBKB) (IKK-beta) (IKK-B) (EC=2.7.11.10) (I-kappa-B kinase 2) (IKK2) (Nuclear factor NF-kappa-B inhibitor kinase beta) (NFKBIKB).	IKKB_173_185_C179A	O14920	LDQGSLATSFVGT	NA		1.77193	0	1.57586	3.28889	2.311	1.98633		1.41281
Serine-protein kinase ATM (EC=2.7.11.1) (Ataxia telangiectasia mutated) (A-T, mutated).	ATM_1972_1984	Q13315	KRSLAFEEGSQST	NA		0	0.731511	3.10497	2.34354	4.38972	0.698344		1.19838
Inhibitor of nuclear factor kappa-B kinase subunit beta (I-kappa-B-kinase beta) (IkBKB) (IKK-beta) (IKK-B) (EC=2.7.11.10) (I-kappa-B kinase 2) (IKK2) (Nuclear factor NF-kappa-B inhibitor kinase beta) (NFKBIKB).	IKKB_686_698	O14920	QLMSQPSTASNSL	NA		3.08265	0	0	3.19689	2.64712	0		0.920453
Choriogonadotropin subunit beta precursor (CG-beta) (Chorionicgonadotrophin chain beta).	CGHB_109_121	P01233	QCALCRRSTTDCG	NA		4.74172	5.07055	4.89687	5.38582	5.58326	5.82715		0.695694
Glycogen phosphorylase, liver form (EC 2.4.1.1).	PYGL_8_20	P06737	QEKRRQISIRGIV	NA		5.77591	6.43195	4.74579	6.36318	5.91864	6.5595		0.629228
Kinesin-like protein KIF11 (Kinesin-related motor protein Eg5)(Kinesin-like spindle protein HKSP) (Thyroid receptor-interactingprotein 5) (TRIP-5) (Kinesin-like protein 1).	KIF11_919_931	P52732	LDIPTGTTPQRKS	NA		3.4742	3.39361	3.40394	3.80735	4.10971	4.05344		0.56625
Eukaryotic translation initiation factor 4E (eIF-4E) (eIF4E) (mRNA cap-binding protein) (eIF-4F 25 kDa subunit).	IF4E_203_215	P06730	TATKSGSTTKNRF	NA		4.84288	5.07379	4.20282	5.45819	4.88495	5.47298		0.565544
Ras-related protein Rab-1A (YPT1-related protein).	RAB1A_187_199	P62820	KSNVKIQSTPVKQ	NA		4.11914	3.13317	3.04026	4.36879	4.05508	3.39361		0.508306
Cell division protein kinase 7 (EC 2.7.11.22) (EC 2.7.11.23) (CDK-activating kinase) (CAK) (TFIIH basal transcription factor complexkinase subunit) (39 kDa protein kinase) (P39 Mo15) (STK1) (CAK1).	CDK7_163_175	P50613	GSPNRAYTHQVVT	NA		5.08265	5.32668	5.0253	6.05139	5.60019	5.21092		0.475958
M-phase inducer phosphatase 1 (EC=3.1.3.48) (Dual specificity phosphatase Cdc25A).	MPIP1_172_184	P30304	FTQRQNSAPARML	NA		4.88495	6.40297	4.59513	5.63238	5.17445	6.46868		0.464153
Cellular tumor antigen p53 (Tumor suppressor p53) (Phosphoprotein p53)(Antigen NY-CO-13).	P53_12_24	P04637	PPLSQETFSDLWK	NA		4.78086	5.96426	4.68888	5.4161	5.12851	6.25757		0.456057
Retinoblastoma-associated protein (PP110) (P105-RB) (RB).	RB_803_815	P06400	NIYISPLKSPYKI	NA		5.43887	6.06243	4.75791	5.93252	5.59513	6.09026		0.452904
Cell division control protein 2 homolog (EC 2.7.11.22) (EC 2.7.11.23) (p34 protein kinase) (Cyclin-dependent kinase 1) (CDK1).	CDC2_154_169	P06493	GIPIRVYTHEVVTLWY	NA		3.76193	3.35156	4.79858	4.8692	4.57129	3.81704		0.448487
Receptor tyrosine-protein kinase erbB-2 precursor (EC 2.7.10.1)(p185erbB2) (C-erbB-2) (NEU proto-oncogene) (Tyrosine kinase-type cellsurface receptor HER2) (MLN 19) (CD340 antigen).	ERBB2_679_691	P04626	QQKIRKYTMRRLL	NA		7.14994	7.65794	7.05753	7.90132	7.42769	7.87918		0.447592
CD27 antigen precursor (CD27L receptor) (T-cell activation antigenCD27) (T14) (Tumor necrosis factor receptor superfamily member 7).	CD27_212_224	P26842	HQRRKYRSNKGES	NA		5.89961	6.24542	5.62025	6.12227	6.3711	6.43384		0.387307
Src substrate protein p85 (p80) (Cortactin).	SRC8_CHICK_423_435	Q01406	KTPSSPVYQDAVS	NA		3.01017	3.17897	2.68993	3.98289	3.08906	2.91594		0.369604
Histone H3.2 (H3/m) (H3/o).	H32_3_18	Q71DI3	RTKQTARKSTGGKAPR	NA		5.6973	6.08225	5.34019	5.7559	5.92984	6.53652		0.36751
Protein kinase C beta type (EC 2.7.11.13) (PKC-beta) (PKC-B).	KPCB_626_639	P05771-2	AENFDRFFTRHPPV	NA		4.72638	4.63949	3.20282	4.88403	4.39232	4.38712		0.364926
M-phase inducer phosphatase 3 (EC 3.1.3.48) (Dual specificityphosphatase Cdc25C).	MPIP3_208_220	P30307	RSGLYRSPSMPEN	NA		2.55748	3.86079	4.06324	4.67828	3.75186	3.14244		0.36369
cGMP-specific 3',5'-cyclic phosphodiesterase (EC 3.1.4.35) (CGB-PDE)(cGMP-binding cGMP-specific phosphodiesterase).	PDE5A_95_107	O76074	GTPTRKISASEFD	NA		4.40651	3.4693	3.20577	4.03197	4.15778	3.96382		0.357332
Early E1A 32 kDa protein.	E1A_ADE05_212_224	P03255	AILRRPTSPVSRE	NA		7.99915	6.96404	7.89813	8.41235	8.1209	7.39701		0.356312
Retinoblastoma-like protein 2 (130 kDa retinoblastoma-associatedprotein) (p130) (PRB2) (RBR-2).	RBL2_632_644	Q08999	DEICIAGSPLTPR	NA		1.53887	2.83432	3	2.36484	3.311	2.72329		0.341979
Dual specificity mitogen-activated protein kinase kinase 1(EC 2.7.12.2) (MAP kinase kinase 1) (MAPKK 1) (ERK activator kinase 1)(MAPK/ERK kinase 1) (MEK1).	MP2K1_287_299	Q02750	PPRPRTPGRPLSS	NA		5.26996	6.16955	4.96033	5.82954	5.29028	6.277		0.332328
Ribosomal protein S6 kinase alpha-1 (S6K-alpha 1) (EC=2.7.11.1) (90 kDa ribosomal protein S6 kinase 1) (p90-RSK 1) (pp90RSK1) (p90S6K) (Ribosomal S6 kinase 1) (RSK-1) (MAP kinase-activated protein kinase 1a) (MAPKAPK1A).	KS6A1_374_386	Q15418	QLFRGFSFVATGL	NA		4.3489	5.5003	4.99318	5.39426	5.07702	5.29375		0.307553
Glycogen [starch] synthase, liver (EC 2.4.1.11).	GYS2_1_13	P54840	MLRGRSLSVTSLG	NA		8.56591	8.88391	8.3453	9.17925	8.73873	8.74977		0.290878
M-phase phosphoprotein 6.	MPH6_140_152	Q99547	EDENGDITPIKAK	NA		4.59513	2.5009	3.74172	4.3793	4.17897	3.14552		0.288679
Muscarinic acetylcholine receptor M4.	ACM4_456_468	P08173	CNATFKKTFRHLL	NA		5.17219	5.08024	5.38582	5.7564	5.01439	5.70723		0.279922
RAF proto-oncogene serine/threonine-protein kinase (EC 2.7.11.1) (Raf-1) (C-RAF) (cRaf).	RAF1_253_265	P04049	QRQRSTSTPNVHM	NA		7.4049	7.94605	7.36583	7.85657	7.52888	8.16082		0.276498
Estrogen receptor (ER) (Estradiol receptor) (ER-alpha) (Nuclearreceptor subfamily 3 group A member 1).	ESR1_160_172	P03372	GGRERLASTNDKG	NA		8.80291	9.34597	8.67589	9.23457	8.96725	9.42048		0.265842
Vasodilator-stimulated phosphoprotein (VASP).	VASP_271_283	P50552	LARRRKATQVGEK	NA		7.34371	7.02884	7.07075	7.88334	7.32736	7.0017		0.256363
Serine/threonine-protein kinase Nek3 (EC 2.7.11.1) (NimA-relatedprotein kinase 3) (HSPK 36).	NEK3_158_170	P51956	FACTYVGTPYYVP	NA		5.0328	4.92492	4.44075	4.98289	4.78284	5.40072		0.255991
Nitric oxide synthase, endothelial (EC=1.14.13.39) (Endothelial NOS) (eNOS) (EC-NOS) (NOS type III) (NOSIII) (Constitutive NOS) (cNOS).	NOS3_1171_1183	P29474	SRIRTQSFSLQER	NA		7.73573	7.54966	7.56022	8.23768	7.43479	7.93274		0.2532
Protein kinase C beta type (EC 2.7.11.13) (PKC-beta) (PKC-B).	KPCB_19_31_A25S	P05771	RFARKGSLRQKNV	NA		7.08606	7.82811	6.57129	7.61651	6.9343	7.66601		0.243789
65 kDa Yes-associated protein (YAP65).	YAP1_121_133	P46937	QHVRAHSSPASLQ	NA		3.89413	4.11914	4.07943	4.30137	4.64277	3.87571		0.242379
Beta-adducin (Erythrocyte adducin subunit beta)	ADDB_696_708	P35612	GSPSKSPSKKKKK	NA		5.73969	4.9983	5.00764	5.82715	5.5621	5.05016		0.231262
Nuclear receptor subfamily 4 group A member 1 (Orphan nuclear receptorHMR) (Early response protein NAK1) (TR3 orphan receptor) (ST-59).	NR4A1_344_356	P22736	GRRGRLPSKPKQP	NA		5.42119	5.80444	5.34354	5.81027	5.48883	5.92178		0.217236
Serine/threonine-protein kinase 6 (EC 2.7.11.1) (Aurora kinase A)(Aurora-A) (Serine/threonine kinase 15) (Aurora/IPL1-related kinase 1)(Aurora-related kinase 1) (hARK1) (Breast tumor-amplified kinase).	STK6_283_295	O14965	SSRRTTLCGTLDY	NA		7.23009	8.21294	6.71813	7.51763	6.92246	8.33918		0.206036
Ras-related protein Rap-1b precursor (GTP-binding protein smg p21B).	RAP1B_172_184	P61224	PGKARKKSSCQLL	NA		6.08986	6.34421	5.78926	6.27278	6.00764	6.55111		0.202732
Muscarinic acetylcholine receptor M5.	ACM5_498_510	P08912	CNRTFRKTFKMLL	NA		6.03322	7.71748	5.91097	6.54238	6.03571	7.67789		0.198101
Serine/threonine-protein kinase Nek2 (EC 2.7.11.1) (NimA-relatedprotein kinase 2) (NimA-like protein kinase 1) (HSPK 21).	NEK2_172_184	P51955	FAKTFVGTPYYMS	NA		5.58496	4.9445	4.71606	5.23786	5.18796	5.38842		0.189573
Muscarinic acetylcholine receptor M5.	ACM5_494_506	P08912	CYALCNRTFRKTF	NA		8.12889	9.05656	7.97609	8.60956	8.07035	9.02843		0.182264
Annexin A1 (Annexin-1) (Annexin I) (Lipocortin I) (Calpactin II)(Chromobindin-9) (p35) (Phospholipase A2 inhibitory protein).	ANXA1_209_221	P04083	AGERRKGTDVNVF	NA		5.533	6.77864	5.87987	6.25329	5.81608	6.64712		0.174994
Histone H2B type 1-B (H2B.f) (H2B/f) (H2B.1).	H2B1B_ 27_40	P33778	GKKRKRSRKESYSI	NA		5.77839	6.17558	5.72741	6.06487	5.87802	6.24685		0.169455
cAMP-dependent protein kinase catalytic subunit gamma (EC 2.7.11.11)(PKA C-gamma).	KAPCG_192_206	P22612	VKGRTWTLCGTPEYL	NA		5.47909	5.64549	5.56095	5.32736	6.1669	5.65362		0.154118
Phospholemman precursor (FXYD domain-containing ion transportregulator 1).	PLM_76_88	O00168	EEGTFRSSIRRLS	NA		6.57985	6.32125	6.34019	6.95464	6.33514	6.41099		0.15316
Kinesin-like protein KIF2C (Mitotic centromere-associated kinesin)(MCAK) (Kinesin-like protein 6).	KIF2C_105_118_S106G	Q99661	EGLRSRSTRMSTVS	NA		8.17021	9.4965	8.22609	8.76023	8.33657	9.2528		0.152268
Nuclear factor NF-kappa-B p105 subunit (DNA-binding factor KBF1) (EBP-1) [Contains: Nuclear factor NF-kappa-B p50 subunit].	NFKB1_330_342	P19838	FVQLRRKSDLETS	NA		6.6574	6.06771	6.32634	6.83718	6.46221	6.15778		0.135237
Vasodilator-stimulated phosphoprotein (VASP).	pVASP_150_164	P50552	EHIERRV(pS)NAGGPPA	NA		9.01859	9.64559	8.83086	9.11271	9.09336	9.65642		0.122482
Muscarinic acetylcholine receptor M1.	ACM1_421_433	P11229	CNKAFRDTFRLLL	NA		5.06731	6.19689	5.25721	5.87431	4.99489	5.98375		0.110513
Retinoblastoma-like protein 2 (130 kDa retinoblastoma-associatedprotein) (p130) (PRB2) (RBR-2).	RBL2_655_667	Q08999	GLGRSITSPTTLY	NA		5.58042	5.85328	5.52179	5.79417	5.46622	5.98847		0.0977925
NT-3 growth factor receptor precursor (EC 2.7.10.1) (Neurotrophictyrosine kinase receptor type 3) (TrkC tyrosine kinase) (GP145-TrkC)(Trk-C).	NTRK3_824_836	Q16288	LHALGKATPIYLD	NA		4.05671	2.54354	2.98633	2.89047	3.33278	3.65146		0.0960387
Cellular tumor antigen p53 (Tumor suppressor p53) (Phosphoprotein p53)(Antigen NY-CO-13).	P53_308_323	P04637	LPNNTSSSPQPKKKPL	NA		4.97858	4.40007	3.91052	5.04026	4.29028	4.22336		0.0882475
Bcl2 antagonist of cell death (BAD) (Bcl-2-binding component 6) (Bcl-XL/Bcl-2-associated death promoter) (Bcl-2-like 8 protein).	BAD_69_81	Q92934	IRSRHSSYPAGTE	NA		5.68094	6.01817	5.83432	6.07742	5.86267	5.85092		0.0858585
Beta-adducin (Erythrocyte adducin subunit beta)	ADDB_706_718	P35612	KKKFRTPSFLKKS	NA		6.27735	6.55488	6.65821	6.54966	6.56842	6.59935		0.0756626
Muscarinic acetylcholine receptor M1.	ACM1_444_456	P11229	KIPKRPGSVHRTP	NA		5.21899	5.84194	5.92627	5.91232	5.41227	5.88357		0.073657
Gamma-aminobutyric acid receptor subunit beta-2 precursor (GABA(A)receptor subunit beta-2).	GBRB2_427_439	P47870	SRLRRRASQLKIT	NA		8.6828	7.89184	8.59689	8.93369	8.49148	7.9498		0.0678118
Transducin-like enhancer protein 2 (ESG2).	TLE2_246_258	Q04725	EPPSPATTPCGKV	NA		5.0278	2.311	4.48883	4.88033	3.82667	3.24362		0.0410001
Macrophage colony-stimulating factor 1 receptor precursor(EC 2.7.10.1) (CSF-1-R) (Fms proto-oncogene) (c-fms) (CD115 antigen).	CSF1R_701_713	P07333	NIHLEKKYVRRDS	NA		7.73981	8.08255	8.4585	8.28147	8.09485	7.98665		0.027367
Fibrinogen alpha chain precursor [Contains: Fibrinopeptide A].	FIBA_569_581	P02671	EFPSRGKSSSYSK	NA		5.53652	4.81801	5.56325	5.53769	5.09066	5.36616		0.0255772
Complement C1r subcomponent (EC=3.4.21.41)	C1R_201_213	P00736	ASGYISSLEYPRS	NA		4.34756	4.16538	4.89961	5.15472	4.52593	3.80151		0.0232023
Vigilin (High density lipoprotein-binding protein) (HDL-bindingprotein).	VIGLN_289_301	Q00341	EEKKKKTTTIAVE	NA		4.03695	4.05835	4.46437	4.57358	4.61304	3.41674		0.0145613
Neuronal migration protein doublecortin (Lissencephalin-X) (Lis-X)(Doublin).	DCX_49_61	O43602	HFDERDKTSRNMR	NA		5.15319	4.31647	5.60859	5.05998	5.10892	4.91864		0.00309547
cAMP-dependent protein kinase type II-beta regulatory subunit.	KAP3_107_119	P31323	NRFTRRASVCAEA	NA		9.12505	8.42721	8.93347	9.28841	8.82283	8.37709		0.000864665
Retinoblastoma-like protein 2 (130 kDa retinoblastoma-associatedprotein) (p130) (PRB2) (RBR-2).	RBL2_959_971	Q08999	DRTSRDSSPVMRS	NA		3.9087	3.22628	3.85704	4.58723	3.27208	3.13317		0.000150998
Casein kinase II subunit alpha (EC 2.7.11.1) (CK II).	CSK21_355_367	P68400	ISSVPTPSPLGPL	NA		0	0	0	0	0	0		0
cAMP response element-binding protein (CREB).	CREB1_126_138	P16220	EILSRRPSYRKIL	NA		6.89184	6.58354	6.93029	7.21019	6.65578	6.53711		-0.000865142
G-protein-signaling modulator 2 (Mosaic protein LGN).	GPSM2_394_406	P81274	PKLGRRHSMENME	NA		4.99232	5.84856	5.71709	5.62357	5.53887	5.38582		-0.00324122
Bcl2 antagonist of cell death (BAD) (Bcl-2-binding component 6) (Bcl-XL/Bcl-2-associated death promoter) (Bcl-2-like 8 protein).	BAD_93_105	Q92934	FRGRSRSAPPNLW	NA		8.24703	7.37126	8.25846	8.52482	7.97295	7.36087		-0.00603724
cAMP-dependent protein kinase type II-alpha regulatory subunit.	KAP2_92_104	P13861	SRFNRRVSVCAET	NA		8.56799	7.02509	8.33024	8.65983	8.16964	7.04687		-0.0156611
Retinoblastoma-associated protein (PP110) (P105-RB) (RB).	RB_350_362	P06400	SFETQRTPRKSNL	NA		4.54471	5.27208	3.74172	4.16386	3.58723	5.75034		-0.0190247
Erythrocyte membrane protein band 4.2 (Erythrocyte protein 4.2)(P4.2).	EPB42_241_253	P16452	LLNKRRGSVPILR	NA		8.57014	7.53123	8.49231	8.74032	8.26387	7.50974		-0.0265853
Retinoblastoma-associated protein (PP110) (P105-RB) (RB).	RB_242_254	P06400	AVIPINGSPRTPR	NA		4.97598	5.60019	5.11757	5.21313	4.87848	5.45012		-0.0506708
Protein phosphatase 1 regulatory subunit 1A (Protein phosphataseinhibitor 1) (IPP-1) (I-1).	PPR1A_28_40	Q13522	QIRRRRPTPATLV	NA		9.32918	8.96861	9.06868	9.5267	8.77423	8.91182		-0.0512422
Glutamate [NMDA] receptor subunit zeta-1 precursor (N-methyl-D-aspartate receptor subunit NR1).	NMDZ1_890_902	Q05586	SFKRRRSSKDTST	NA		8.33041	8.37307	8.40201	8.44669	7.95924	8.51302		-0.0621791
DNA-dependent protein kinase catalytic subunit (DNA-PK catalytic subunit) (DNA-PKcs) (EC=2.7.11.1) (DNPK1) (p460).	PRKDC_2618_2630	P78527	TRTQEGSLSARWP	NA		6.87315	8.198	6.8657	7.13685	6.70619	7.88679		-0.0690136
Lamin-A/C (70 kDa lamin) (Renal carcinoma antigen NY-REN-32).	LMNA_192_204	P02545	DAENRLQTMKEEL	NA		3.81318	3.3192	3.20282	3.67509	3.82475	2.62523		-0.0700435
DNA topoisomerase 2-alpha (EC=5.99.1.3) (DNA topoisomerase II, alpha isozyme).	TOP2A_1463_1475	P11388	RRKRKPSTSDDSD	NA		8.8927	8.97652	8.67323	8.89836	8.50502	8.92588		-0.0710627
Desmoplakin (DP) (250/210 kDa paraneoplastic pemphigus antigen).	DESP_2842_2854	P15924	RSGSRRGSFDATG	NA		4.93386	5.30206	5.0608	5.34086	4.8561	4.88495		-0.0716011
Neutrophil cytosol factor 1 (NCF-1) (Neutrophil NADPH oxidase factor1) (47 kDa neutrophil oxidase factor) (p47-phox) (NCF-47K) (47 kDaautosomal chronic granulomatous disease protein) (Nox organizer 2)(Nox-organizing protein 2) (SH3 and PX domain-containing protein 1A).	NCF1_296_308	P14598	RGAPPRRSSIRNA	NA		9.16728	8.08456	9.12256	9.36008	8.69664	8.08606		-0.0772041
Proto-oncogene tyrosine-protein kinase Src (EC 2.7.10.2) (p60-Src) (c-Src) (pp60c-src).	SRC_413_425	P12931	LIEDNEYTARQGA	NA		4.1207	1.26076	3.62743	3.29722	3.45943	2.02027		-0.0773248
C-Rel proto-oncogene protein (C-Rel protein).	REL_260_272	Q04864	KMQLRRPSDQEVS	NA		5.30481	5.19986	5.32261	5.33682	5.13704	5.11128		-0.0807117
Potassium voltage-gated channel subfamily A member 1 (Voltage-gatedpotassium channel subunit Kv1.1) (HUKI) (HBK1).	KCNA1_438_450	Q09470	DSDLSRRSSSTMS	NA		4.70879	3.57129	4.36484	4.29999	4.32329	3.7559		-0.0885821
ETS domain-containing transcription factor ERF (Ets2 repressorfactor).	ERF_519_531	P50548	GEAGGPLTPRRVS	NA		4.34622	4.36219	3.64712	5.05998	3.79172	3.23208		-0.0905841
Vitronectin precursor (Serum-spreading factor) (S-protein) (V75)[Contains: Vitronectin V65 subunit; Vitronectin V10 subunit;Somatomedin-B].	VTNC_390_402	P04004	NQNSRRPSRATWL	NA		7.37979	6.66063	7.45959	7.43824	7.03051	6.75363		-0.0925426
Myristoylated alanine-rich C-kinase substrate (MARCKS) (Protein kinaseC substrate, 80 kDa protein, light chain) (PKCSL) (80K-L protein).	MARCS_160_172	P29966	FKKSFKLSGFSFK	NA		5.77938	5.61415	5.51168	5.62357	5.39102	5.60691		-0.0945695
G-substrate.	GSUB_61_73	O96001	KKPRRKDTPALHI	NA		5.78581	6.31476	5.57472	5.54704	5.71295	6.12109		-0.0980695
Calcium/calmodulin-dependent protein kinase type II gamma chain(EC 2.7.11.17) (CaM-kinase II gamma chain) (CaM kinase II subunitgamma) (CaMK-II subunit gamma).	KCC2G_278_289	Q13555	VASMMHRQETVE	NA		6.85892	7.48837	6.65794	6.80053	6.56383	7.34237		-0.0995015
Tyrosine-protein kinase 6 (EC 2.7.10.2) (Breast tumor kinase)(Tyrosine-protein kinase BRK).	PTK6_436_448	Q13882	ALRERLSSFTSYE	NA		6.9476	6.80078	7.01123	7.0746	6.48852	6.8861		-0.103461
Myelin basic protein (MBP) (Myelin A1 protein) (Myelin membraneencephalitogenic protein).	MBP_222_234	P02686	HFFKNIVTPRTPP	NA		5.28331	5.75135	5.53417	5.51941	5.26573	5.46684		-0.10562
Voltage-dependent calcium channel subunit alpha-2/delta-1 precursor(Voltage-gated calcium channel subunit alpha-2/delta-1) [Contains:Voltage-dependent calcium channel subunit alpha-2-1; Voltage-dependentcalcium channel subunit delta-1].	CA2D1_494_506	P54289	LEDIKRLTPRFTL	NA		4.80833	6.31511	4.69939	5.2854	3.97078	6.22264		-0.114668
Cystic fibrosis transmembrane conductance regulator (CFTR) (cAMP-dependent chloride channel) (ATP-binding cassette transporter sub-family C member 7).	CFTR_761_773	P13569	LQARRRQSVLNLM	NA		9.9219	8.95502	9.95573	9.93972	9.58882	8.91046		-0.131217
Myristoylated alanine-rich C-kinase substrate (MARCKS) (Protein kinaseC substrate, 80 kDa protein, light chain) (PKCSL) (80K-L protein).	MARCS_152_164	P29966	KKKKKRFSFKKSF	NA		6.03322	6.18982	6.10259	5.88909	5.70931	6.33244		-0.131599
Bcl2 antagonist of cell death (BAD) (Bcl-2-binding component 6) (Bcl-XL/Bcl-2-associated death promoter) (Bcl-2-like 8 protein).	BAD_112_124	Q92934	RELRRMSDEFVDS	NA		6.52858	7.34555	6.71347	6.52179	6.82499	6.83718		-0.134549
Neutrophil cytosol factor 1 (NCF-1) (Neutrophil NADPH oxidase factor1) (47 kDa neutrophil oxidase factor) (p47-phox) (NCF-47K) (47 kDaautosomal chronic granulomatous disease protein) (Nox organizer 2)(Nox-organizing protein 2) (SH3 and PX domain-containing protein 1A).	NCF1_321_333	P14598	QDAYRRNSVRFLQ	NA		6.87246	5.46067	6.84099	6.86243	6.37701	5.52297		-0.137234
Ryanodine receptor 1 (Skeletal muscle-type ryanodine receptor) (RyR1)(RYR-1) (Skeletal muscle calcium release channel).	RYR1_4317_4329	P21817	VRRLRRLTAREAA	NA		7.51033	7.19634	7.44732	7.53755	6.94318	7.25507		-0.139396
Potassium voltage-gated channel subfamily B member 1 (Voltage-gatedpotassium channel subunit Kv2.1) (h-DRK1).	KCNB1_489_501	Q14721	KWTKRTLSETSSS	NA		5.01607	4.05835	5.30688	5.36484	5.2861	3.311		-0.139788
Sphingosine 1-phosphate receptor GPR6 (G-protein coupled receptor 6).	GPR6_349_361	P46095	QSKVPFRSRSPSE	NA		6.25007	6.61804	6.39975	6.26855	6.14398	6.40907		-0.148753
Lamin-B1.	LMNB1_16_28	P20700	GGPTTPLSPTRLS	NA		3.93029	4.45943	4.1409	4.28191	3.83432	3.96382		-0.150191
Cyclin-dependent kinase inhibitor 1 (p21) (CDK-interacting protein 1) (Melanoma differentiation-associated protein 6) (MDA-6).	CDN1A_139_151	P38936	GRKRRQTSMTDFY	NA		11.191	12.0955	11.3676	11.2522	10.8695	12		-0.177452
Vasodilator-stimulated phosphoprotein (VASP).	VASP_232_244	P50552	GAKLRKVSKQEEA	NA		4.82571	4.01691	4.60635	4.52829	4.5057	3.87756		-0.179143
6-phosphofructokinase, liver type (EC 2.7.1.11) (Phosphofructokinase1) (Phosphohexokinase) (Phosphofructo-1-kinase isozyme B) (PFK-B).	K6PL_766_778	P17858	LEHVTRRTLSMDK	NA		5.73969	6.11796	5.5021	5.26502	5.6973	5.85375		-0.181227
Vasodilator-stimulated phosphoprotein (VASP).	VASP_150_162	P50552	EHIERRVSNAGGP	NA		6.41578	5.4619	6.49125	6.39523	6.12889	5.29445		-0.183454
FKBP12-rapamycin complex-associated protein (FK506-binding protein 12-rapamycin complex-associated protein 1) (Rapamycin target protein) (RAPT1) (Mammalian target of rapamycin) (mTOR).	FRAP_2443_2455	P42345	RTRTDSYSAGQSV	NA		5.85657	5.32804	5.46376	5.42246	5.35356	5.31579		-0.185518
Myb-related protein B (B-Myb).	MYBB_513_525	P10244	DNTPHTPTPFKNA	NA		4.47052	3.4395	3.8923	3.81124	4.42183	3.0034		-0.188619
Tyrosine-protein phosphatase non-receptor type 12 (EC 3.1.3.48)(Protein-tyrosine phosphatase G1) (PTPG1) (PTP-PEST).	PTN12_32_44	Q05209	FMRLRRLSTKYRT	NA		7.77578	6.83408	7.56771	7.75072	7.1593	6.69651		-0.190346
Voltage-dependent L-type calcium channel subunit alpha-1C (Voltage-gated calcium channel subunit alpha Cav1.2) (Calcium channel, L type,alpha-1 polypeptide, isoform 1, cardiac muscle).	CAC1C_1974_1986	Q13936	ASLGRRASFHLEC	NA		7.26873	6.25329	7.37356	7.2915	6.86617	6.12266		-0.205086
Potassium voltage-gated channel subfamily A member 6 (Voltage-gatedpotassium channel subunit Kv1.6) (HBK2).	KCNA6_504_516	P17658	ANRERRPSYLPTP	NA		9.48031	8.60579	9.72348	9.46495	9.18019	8.54106		-0.207797
Tyrosine 3-monooxygenase (EC 1.14.16.2) (Tyrosine 3-hydroxylase) (TH).	pTY3H_64_78	P07101	RFIGRRQ(pS)LIEDARK	NA		10.5205	11.5732	10.6596	10.5433	10.4666	11.0968		-0.215565
Potassium voltage-gated channel subfamily A member 3 (Voltage-gatedpotassium channel subunit Kv1.3) (HPCN3) (HGK5) (HuKIII) (HLK3).	KCNA3_461_473	P22001	EELRKARSNSTLS	NA		5.11128	4.66225	5.03695	5.0608	4.63621	4.42943		-0.228015
Hormone-sensitive lipase (HSL) (EC=3.1.1.79).	LIPS_944_956	Q05469	GFHPRRSSQGATQ	NA		6.75891	5.64277	6.79221	6.53447	6.08104	5.88541		-0.230989
Pleckstrin (Platelet p47 protein).	PLEK_106_118	P08567	GQKFARKSTRRSI	NA		7.8671	7.86885	7.92739	7.85187	7.26218	7.85222		-0.232357
Microtubule-associated protein tau (Neurofibrillary tangle protein)(Paired helical filament-tau) (PHF-tau).	TAU_524_536	P10636	GSRSRTPSLPTPP	NA		3.8305	4.19541	4.04522	4.0746	3.44451	3.81704		-0.244993
Forkhead box protein O3 (Forkhead in rhabdomyosarcoma-like 1) (AF6q21protein).	FOXO3_25_37	O43524	QSRPRSCTWPLQR	NA		8.30232	8.38264	8.25792	8.23931	7.73049	8.23317		-0.246641
40S ribosomal protein S6 (Phosphoprotein NP33).	RS6_228_240	P62753	IAKRRRLSSLRAS	NA		8.82823	7.45183	8.9049	8.78414	8.29289	7.35223		-0.251902
Beta-2 adrenergic receptor (Beta-2 adrenoceptor) (Beta-2adrenoreceptor).	ADRB2_338_350	P07550	ELLCLRRSSLKAY	NA		7.50075	6.40522	7.41849	7.39264	6.87269	6.29514		-0.254663
Histone H3-like centromeric protein A (Centromere protein A) (CENP-A)(Centromere autoantigen A).	CENPA_1_14	P49450	MGPRRRSRKPEAPR	NA		7.70983	8.43164	7.8915	7.85151	7.40971	7.97922		-0.264172
Androgen receptor (Dihydrotestosterone receptor) (Nuclear receptor subfamily 3 group C member 4).	ANDR_785_797	P10275	VRMRHLSQEFGWL	NA		4.35822	6.93208	3.9983	2.78383	4.67189	6.9983		-0.278189
NF-kappa-B inhibitor alpha (I-kappa-B-alpha) (IkappaBalpha) (IkB-alpha) (Major histocompatibility complex enhancer-binding protein MAD3).	IKBA_26_38	P25963	LDDRHDSGLDSMK	NA		3.77392	2.55748	3.64929	2.94804	3.27489	2.9087		-0.283018
Tyrosine 3-monooxygenase (EC 1.14.16.2) (Tyrosine 3-hydroxylase) (TH).	TY3H_65_77	P07101	FIGRRQSLIEDAR	NA		7.27595	7.70931	7.4196	7.11816	6.87941	7.53682		-0.29016
Potassium voltage-gated channel subfamily A member 2 (Voltage-gatedpotassium channel subunit Kv1.2) (HBK5) (NGK1) (HUKIV).	KCNA2_442_454	P16389	PDLKKSRSASTIS	NA		6.66681	7.56311	6.86617	6.67002	6.33851	7.20927		-0.292764
Cyclic AMP-dependent transcription factor ATF-2 (Activatingtranscription factor 2) (cAMP response element-binding protein CRE-BP1) (HB16).	ATF2_47_59	P15336	VADQTPTPTRFLK	NA		5.37995	4.72226	5.40329	4.65794	5.40779	4.55979		-0.293327
Glutamate receptor, ionotropic kainate 2 precursor (Glutamate receptor6) (GluR-6) (GluR6) (Excitatory amino acid receptor 4) (EAA4).	GRIK2_708_720	Q13002	FMSSRRQSVLVKS	NA		8.88621	7.79943	8.98079	8.69408	8.36978	7.71774		-0.294944
Sodium channel protein type 7 subunit alpha (Sodium channel proteintype VII subunit alpha) (Putative voltage-gated sodium channel subunitalpha Nax) (Sodium channel protein cardiac and skeletal muscle subunitalpha).	SCN7A_898_910	Q01118	KNGCRRGSSLGQI	NA		6.27138	5.49064	6.36351	6.21789	5.87756	5.14167		-0.296137
Dual specificity mitogen-activated protein kinase kinase 1(EC 2.7.12.2) (MAP kinase kinase 1) (MAPKK 1) (ERK activator kinase 1)(MAPK/ERK kinase 1) (MEK1).	MP2K1_281_293	Q02750	GDAAETPPRPRTP	NA		0.986325	2.78778	3.64712	3.77392	2.68571	0		-0.320533
RAC-alpha serine/threonine-protein kinase (EC 2.7.11.1) (RAC-PK-alpha)(Protein kinase B) (PKB) (C-AKT).	AKT1_301_313	P31749	KDGATMKTFCGTP	NA		4.93653	4.11443	4.46684	4.91594	4.87941	2.63402		-0.362808
Myosin-binding protein C, cardiac-type (Cardiac MyBP-C) (C-protein,cardiac muscle isoform).	MYPC3_268_280	Q14896	LSAFRRTSLAGGG	NA		8.6397	7.76719	8.60244	8.29808	7.9238	7.58482		-0.40087
6-phosphofructo-2-kinase/fructose-2,6-biphosphatase 3 (6PF-2-K/Fru-2,6-P2ASE brain/placenta-type isozyme) (iPFK-2) (Renal carcinomaantigen NY-REN-56) [Includes: 6-phosphofructo-2-kinase (EC 2.7.1.105);Fructose-2,6-bisphosphatase (EC 3.1.3.46)].	F263_454_466	Q16875	NPLMRRNSVTPLA	NA		9.89839	9.43773	10.1065	9.72789	9.40831	9.03768		-0.422916
[3-methyl-2-oxobutanoate dehydrogenase [lipoamide]] kinase,mitochondrial precursor (EC 2.7.11.4) (Branched-chain alpha-ketoaciddehydrogenase kinase) (BCKDHKIN) (BCKD-kinase).	BCKD_45_57	O14874	ERSKTVTSFYNQS	NA		4.70253	5.44638	4.55748	4.67828	4.64494	4.06974		-0.437808
Phosphorylase b kinase regulatory subunit alpha, skeletal muscleisoform (Phosphorylase kinase alpha M subunit).	KPB1_1011_1023	P46020	QVEFRRLSISAES	NA		6.86384	6.14514	7.01712	6.63868	6.29653	5.75489		-0.445336
Stathmin-2 (Protein SCG10) (Superior cervical ganglion-10 protein).	STMN2_90_102	Q93045	AAGERRKSQEAQV	NA		5.47543	4.67189	5.11286	4.5482	5.35356	3.92134		-0.479025
Mitogen-activated protein kinase 10 (EC 2.7.11.24) (Stress-activated protein kinase JNK3) (c-Jun N-terminal kinase 3) (MAP kinase p49 3F12).	MK10_214_226	P53779	AGTSFMMTPYVVT	NA		3.3806	2.33278	4.00679	3.43195	2.47175	2.311		-0.501823
Cystic fibrosis transmembrane conductance regulator (CFTR) (cAMP-dependent chloride channel) (ATP-binding cassette transporter sub-family C member 7).	CFTR_730_742	P13569	EPLERRLSLVPDS	NA		6.85869	6.12578	7.29202	6.68359	6.20429	5.81753		-0.52369
Radixin.	RADI_559_569	P35241	RDKYKTLRQIR	NA		5.5277	5.43384	4.97858	4.96557	4.76193	4.43069		-0.593977
Cyclin-dependent kinase inhibitor 1B (Cyclin-dependent kinase inhibitor p27) (p27Kip1).	CDN1B_151_163	P46527	IRKRPATDDSSTQ	NA		5.18646	3.51048	4.28889	4.43195	3.77392	2.62523		-0.718248
Breast cancer type 1 susceptibility protein (RING finger protein 53).	BRCA1_1451_1463	P38398	EKAVLTSQKSSEY	NA		4.50929	2.62963	4.04026	4.80151	3.41674	0		-0.986979
Cofilin-1 (Cofilin, non-muscle isoform) (18 kDa phosphoprotein) (p18).	COF1_17_29	P23528	DMKVRKSSTPEEV	NA		1.33817	3.15166	5.11443	3.18796	0	2.3962		-1.34003
3-phosphoinositide-dependent protein kinase 1 (EC 2.7.11.1) (hPDK1).	PDPK1_27_39	O15530	SMVRTQTESSTPP	NA		3.25507	2.29445	3.49608	0	2.44701	2.07943		-1.50639
ETS domain-containing protein Elk-1.	ELK1_410_422	P19419	ISVDGLSTPVVLS	NA		3.48397	2.87941	2.22628	0	2.73969	1.05344		-1.59884
ETS domain-containing protein Elk-1.	ELK1_356_368	P19419	LLPTHTLTPVLLT	NA		3.53182	0	3.15472	0	1.62081	0		-1.68858
